# Supplementary material for: KMT2D/MLL2 inactivation is associated with recurrence in adult-type granulosa cell tumors of the ovary
Source: Nat Commun. 2018 Jun 27;9:2496. doi: 10.1038/s41467-018-04950-x (PMC6021426; doi:10.1038/s41467-018-04950-x)
Supplement: Supplementary file 3 — Supplementary Data 1 [file 41467_2018_4950_MOESM3_ESM.xlsx]

## Sheet: Sheet1
Supplementary Table 1	Clinical summary of adult type ovarian granulosa cell tumor frozen tissue discovery cohort.
sample_name	donor_gender	donor_age_at_diagnosis	tumor_type	initial_stage	prior_chemo	years_to_first_recurrence	years_diagnosis_to_collection	FOXL2_C402G_detected
GCT001	Female	50	RecurrentTumor	IA-IB	Yes	6	10	yes
GCT002	Female	45	PrimaryTumor	III	No	0	0	yes
GCT003	Female	31	RecurrentTumor	Unknown	Yes	2	12	yes
GCT004	Female	49	PrimaryTumor	IA-IB	No	0	0	yes
GCT005	Female	60	RecurrentTumor	Unknown	No	14	14	yes
GCT006	Female	76	RecurrentTumor	Unknown	No	3	4	yes
GCT007	Female	63	PrimaryTumor	III	No	0	0	yes
GCT008	Female	53	RecurrentTumor	IA-IB	No	4	4	yes
GCT009	Female	32	RecurrentTumor	Unknown	No	6	7	yes
GCT010	Female	36	RecurrentTumor	IA-IB	No	4	6	yes
GCT011	Female	60	PrimaryTumor	IA-IB	No	0	0	yes
GCT012	Female	42	RecurrentTumor	III	Yes	3	6	yes
GCT013	Female	67	RecurrentTumor	Unknown	Yes	Unknown	29	yes
GCT014	Female	40	RecurrentTumor	IC	Yes	11	11	yes
GCT015	Female	47	RecurrentTumor	Unknown	Yes	4	19	yes
GCT016	Female	32	RecurrentTumor	IA-IB	Yes	3	14	yes
GCT017	Female	61	RecurrentTumor	IV	Yes	2	7	yes
GCT018	Female	63	PrimaryTumor	IA-IB	No	0	0	yes
GCT019	Female	60	RecurrentTumor	II	Yes	2	6	yes
GCT020	Female	70	PrimaryTumor	IA-IB	No	0	0	yes
GCT021	Female	64	PrimaryTumor	IA-IB	No	0	0	yes
GCT022	Female	34	RecurrentTumor	IA-IB	No	2	6	yes
GCT023	Female	46	RecurrentTumor	IC	No	10	10	yes
GCT024	Female	52	PrimaryTumor	IA-IB	No	0	0	no
