# Supplementary material for: KMT2D/MLL2 inactivation is associated with recurrence in adult-type granulosa cell tumors of the ovary
Source: Nat Commun. 2018 Jun 27;9:2496. doi: 10.1038/s41467-018-04950-x (PMC6021426; doi:10.1038/s41467-018-04950-x)
Supplement: Supplementary file 4 — Supplementary Data 2 [file 41467_2018_4950_MOESM4_ESM.xlsx]

## Sheet: Sheet1
Supplementary Table 2	Whole exome sequencing summary of adult type ovarian granulosa cell tumor frozen tissue discovery cohort.
sample_name	tumor_type	normal_type	matched_normal	tumor_total_reads(million)	tumor_mapping_rate(%)	tumor_duplicate_rate(%)	tumor_mean_target_coverage(X)	normal_total_reads(million)	normal_mapping_rate(%)	normal_duplicate_rate(%)	normal_mean_target_coverage(X)	tumor_purity_sequenza	tumor_ploidy_sequenza	frameshift_indel	nonframeshift_indel	missense_snv	nonoding_snv	nonsense_snv	synonymous_snv	total_nonsilent_mutations	total_mutations
GCT001	RecurrentTumor	NormalBlood	yes	231.27	97.15	10	206.61	92.01	98.26	9.05	81.69	0.96	2	1	2	24	113	1	16	28	157
GCT002	PrimaryTumor	CommonNormal	no	284.47	97.22	11.52	250.41	NA	NA	NA	NA	0.84	2.7	15	5	348	997	12	177	380	1554
GCT003	RecurrentTumor	NormalBlood	yes	268.44	97.28	14.89	226.21	123.47	97.34	10.79	108.08	0.94	2.1	5	0	59	356	2	27	66	449
GCT004	PrimaryTumor	NormalBlood	yes	333.45	97.23	10.47	295.93	92.76	97.52	8.55	85.02	0.16	2.1	1	4	13	71	1	6	19	96
GCT005	RecurrentTumor	NormalBlood	yes	324.84	97.1	10	291.12	97.29	97.99	7.3	90.41	0.17	2.4	8	1	36	111	1	14	46	171
GCT006	RecurrentTumor	NormalBlood	yes	219.87	97.33	9.64	193.96	93.46	97.98	8.15	85.15	0.3	2.4	2	3	27	132	0	12	32	176
GCT007	PrimaryTumor	NormalCervix	yes	181.7	97.31	7.85	164.58	77.41	97.47	7.45	69.8	0.53	2.1	4	0	17	56	3	7	24	87
GCT008	RecurrentTumor	NormalColon	yes	227.75	97.07	9.92	203.24	96.95	97.77	9.29	87.76	0.3	1.4	0	2	22	118	0	2	24	144
GCT009	RecurrentTumor	NormalBlood	yes	237.99	97.31	9.23	214.63	124.87	97.5	9.29	112.37	0.92	2	3	2	11	86	1	5	17	108
GCT010	RecurrentTumor	NormalBlood	yes	229.81	97.45	8.39	209.41	112.41	97.41	9.07	100.77	0.98	2	1	2	19	94	2	10	24	128
GCT011	PrimaryTumor	NormalBlood	yes	270.93	97.43	9.14	246.62	117.46	97.77	16.93	101.76	0.91	2	2	1	19	71	1	7	23	101
GCT012	RecurrentTumor	NormalLiver	yes	343.53	97.14	13.16	292.79	119.47	97.38	9	109.59	0.53	2.1	5	3	24	177	3	11	35	223
GCT013	RecurrentTumor	NormalBlood	yes	258.44	97.13	9.21	236.94	105.99	97.81	8.24	96.72	0.93	2.4	4	1	40	88	5	12	50	150
GCT014	RecurrentTumor	NormalBlood	yes	236.21	97.24	10.82	208.31	90.6	97.82	8.33	82.87	0.46	2.1	2	0	28	139	2	16	32	187
GCT015	RecurrentTumor	CommonNormal	no	259.89	97.05	9.24	237.15	NA	NA	NA	NA	0.84	2.7	8	6	385	1013	17	233	416	1662
GCT016	RecurrentTumor	NormalBlood	yes	251.32	97.08	9.03	229.36	93.38	98.21	6.88	87.3	0.93	4.1	4	3	46	125	3	25	56	206
GCT017	RecurrentTumor	NormalBlood	yes	226.62	97.41	8.9	204.33	131	97.31	9.91	114.82	0.97	2	6	3	49	133	5	23	63	219
GCT018	PrimaryTumor	NormalOvary	yes	235.37	97.21	10.09	213.18	101.49	97.53	9.83	91.06	0.63	2	3	2	20	122	4	9	29	160
GCT019	RecurrentTumor	NormalBlood	yes	243.43	97.07	9.29	216.93	116.94	97.18	9.56	102.36	0.31	2.1	4	1	65	132	4	18	74	224
GCT020	PrimaryTumor	NormalBlood	yes	265.1	97.51	10.49	240.59	113.49	97.75	8.76	104.95	0.32	2	4	0	31	95	3	9	38	142
GCT021	PrimaryTumor	CommonNormal	no	216.94	97.36	10.07	193.24	NA	NA	NA	NA	0.8	2.8	11	5	403	1000	11	182	430	1612
GCT022	RecurrentTumor	NormalBlood	yes	217.61	97.12	11.63	192.03	110.45	97.65	8.84	99.56	0.88	2	2	0	25	175	0	9	27	211
GCT023	RecurrentTumor	NormalBlood	yes	269.91	97.4	8.94	245.35	99.8	98.11	7.27	90.81	0.94	2	3	2	28	65	3	3	36	104
GCT024	PrimaryTumor	CommonNormal	no	233.52	97.22	11.86	199.97	NA	NA	NA	NA	0.87	2.6	7	9	360	1040	13	199	389	1628
