# Supplementary material for: KMT2D/MLL2 inactivation is associated with recurrence in adult-type granulosa cell tumors of the ovary
Source: Nat Commun. 2018 Jun 27;9:2496. doi: 10.1038/s41467-018-04950-x (PMC6021426; doi:10.1038/s41467-018-04950-x)
Supplement: Supplementary file 6 — Supplementary Data 4 [file 41467_2018_4950_MOESM6_ESM.xlsx]

## Sheet: Sheet1
Supplementary Table 6	TruSeq Custom Amplicons used for deep amplicon sequencing of FOXL2 and KMT2D coding regions.
Amplicon	Chromosome	Start Coordinate	Stop Coordinate	Target	Length	Strand	Avoid SNPs	SNP Count
Amplicon (207494972)	3	138664293	138664469	UserDefined_	177	REVERSE	Yes	1
Amplicon (207494971)	3	138664415	138664603	UserDefined_	189	FORWARD	Yes	0
Amplicon (207494973)	3	138665095	138665283	UserDefined_	189	REVERSE	Yes	0
Amplicon (207495274)	12	49415531	49415700	UserDefined_0	170	REVERSE	Yes	0
Amplicon (207495272)	12	49415647	49415830	UserDefined_0	184	FORWARD	Yes	0
Amplicon (207495275)	12	49415777	49415964	UserDefined_0	188	REVERSE	Yes	0
Amplicon (207495273)	12	49415913	49416094	UserDefined_0	182	FORWARD	Yes	0
Amplicon (207495276)	12	49416043	49416224	UserDefined_0	182	REVERSE	Yes	2
Amplicon (207494993)	12	49416340	49416525	Cds_16756116	186	REVERSE	Yes	0
Amplicon (207494992)	12	49416470	49416653	Cds_16756116	184	FORWARD	Yes	0
Amplicon (207494994)	12	49416602	49416790	Cds_16756116	189	REVERSE	Yes	0
Amplicon (207495356)	12	49418328	49418511	UserDefined_0	184	REVERSE	Yes	0
Amplicon (207495355)	12	49418456	49418636	UserDefined_0	181	FORWARD	Yes	0
Amplicon (207495357)	12	49418584	49418768	UserDefined_0	185	REVERSE	Yes	0
Amplicon (207495002)	12	49419840	49420013	Cds_16755188	174	REVERSE	Yes	0
Amplicon (207494997)	12	49419960	49420133	Cds_16755188	174	FORWARD	Yes	0
Amplicon (207495003)	12	49420078	49420247	Cds_16755188	170	REVERSE	Yes	1
Amplicon (207494998)	12	49420168	49420337	Cds_16755188	170	FORWARD	Yes	0
Amplicon (207495004)	12	49420254	49420423	Cds_16755188	170	REVERSE	Yes	0
Amplicon (207494999)	12	49420368	49420541	Cds_16755188	174	FORWARD	Yes	0
Amplicon (207495005)	12	49420480	49420650	Cds_16755188	171	REVERSE	Yes	1
Amplicon (207495000)	12	49420594	49420763	Cds_16755188	170	FORWARD	Yes	0
Amplicon (207495006)	12	49420700	49420881	Cds_16755188	182	REVERSE	Yes	0
Amplicon (207495001)	12	49420830	49421016	Cds_16755188	187	FORWARD	Yes	0
Amplicon (207495007)	12	49420964	49421146	Cds_16755188	183	REVERSE	Yes	0
Amplicon (207495359)	12	49421555	49421739	UserDefined_0	185	REVERSE	Yes	0
Amplicon (207495358)	12	49421691	49421872	UserDefined_0	182	FORWARD	Yes	0
Amplicon (207495360)	12	49421821	49421991	UserDefined_0	171	REVERSE	Yes	0
Amplicon (207495364)	12	49422482	49422651	UserDefined_0	170	REVERSE	Yes	0
Amplicon (207495361)	12	49422582	49422752	UserDefined_0	171	FORWARD	Yes	1
Amplicon (207495365)	12	49422672	49422842	UserDefined_0	171	REVERSE	Yes	1
Amplicon (207495362)	12	49422758	49422932	UserDefined_0	175	FORWARD	Yes	0
Amplicon (207495366)	12	49422850	49423037	UserDefined_0	188	REVERSE	Yes	1
Amplicon (207495363)	12	49422984	49423169	UserDefined_0	186	FORWARD	Yes	0
Amplicon (207495367)	12	49423116	49423298	UserDefined_0	183	REVERSE	Yes	0
Amplicon (207495389)	12	49423934	49424105	UserDefined_0	172	REVERSE	Yes	0
Amplicon (207495368)	12	49424052	49424221	UserDefined_0	170	FORWARD	Yes	0
Amplicon (207495390)	12	49424138	49424307	UserDefined_0	170	REVERSE	Yes	0
Amplicon (207495369)	12	49424250	49424419	UserDefined_0	170	FORWARD	Yes	0
Amplicon (207495391)	12	49424338	49424507	UserDefined_0	170	REVERSE	Yes	0
Amplicon (207495370)	12	49424446	49424615	UserDefined_0	170	FORWARD	Yes	0
Amplicon (207495392)	12	49424564	49424735	UserDefined_0	172	REVERSE	Yes	0
Amplicon (207495371)	12	49424678	49424847	UserDefined_0	170	FORWARD	Yes	0
Amplicon (207495393)	12	49424794	49424963	UserDefined_0	170	REVERSE	Yes	0
Amplicon (207495372)	12	49424884	49425053	UserDefined_0	170	FORWARD	Yes	0
Amplicon (207495394)	12	49424980	49425149	UserDefined_0	170	REVERSE	Yes	0
Amplicon (207495373)	12	49425066	49425235	UserDefined_0	170	FORWARD	Yes	0
Amplicon (207495395)	12	49425176	49425348	UserDefined_0	173	REVERSE	Yes	0
Amplicon (207495374)	12	49425270	49425441	UserDefined_0	172	FORWARD	Yes	0
Amplicon (207495396)	12	49425356	49425525	UserDefined_0	170	REVERSE	Yes	0
Amplicon (207495375)	12	49425442	49425612	UserDefined_0	171	FORWARD	Yes	1
Amplicon (207495397)	12	49425536	49425705	UserDefined_0	170	REVERSE	Yes	0
Amplicon (207495376)	12	49425642	49425811	UserDefined_0	170	FORWARD	Yes	0
Amplicon (207495398)	12	49425734	49425903	UserDefined_0	170	REVERSE	Yes	0
Amplicon (207495377)	12	49425820	49425989	UserDefined_0	170	FORWARD	Yes	1
Amplicon (207495399)	12	49425932	49426104	UserDefined_0	173	REVERSE	Yes	0
Amplicon (207495378)	12	49426020	49426189	UserDefined_0	170	FORWARD	Yes	0
Amplicon (207495400)	12	49426110	49426282	UserDefined_0	173	REVERSE	Yes	0
Amplicon (207495379)	12	49426200	49426376	UserDefined_0	177	FORWARD	Yes	0
Amplicon (207495401)	12	49426294	49426463	UserDefined_0	170	REVERSE	Yes	1
Amplicon (207495380)	12	49426406	49426577	UserDefined_0	172	FORWARD	Yes	0
Amplicon (207495381)	12	49426836	49427005	UserDefined_0	170	FORWARD	Yes	0
Amplicon (207495402)	12	49426922	49427093	UserDefined_0	172	REVERSE	Yes	0
Amplicon (207495382)	12	49427222	49427393	UserDefined_0	172	FORWARD	Yes	0
Amplicon (207495403)	12	49427336	49427505	UserDefined_0	170	REVERSE	Yes	1
Amplicon (207495383)	12	49427448	49427620	UserDefined_0	173	FORWARD	Yes	0
Amplicon (207495404)	12	49427570	49427739	UserDefined_0	170	REVERSE	Yes	0
Amplicon (207495384)	12	49427684	49427854	UserDefined_0	171	FORWARD	Yes	0
Amplicon (207495405)	12	49427800	49427972	UserDefined_0	173	REVERSE	Yes	0
Amplicon (207495385)	12	49427914	49428084	UserDefined_0	171	FORWARD	Yes	1
Amplicon (207495406)	12	49428030	49428200	UserDefined_0	171	REVERSE	Yes	0
Amplicon (207495386)	12	49428146	49428317	UserDefined_0	172	FORWARD	Yes	0
Amplicon (207495407)	12	49428270	49428439	UserDefined_0	170	REVERSE	Yes	0
Amplicon (207495387)	12	49428386	49428558	UserDefined_0	173	FORWARD	Yes	0
Amplicon (207495408)	12	49428508	49428688	UserDefined_0	181	REVERSE	Yes	0
Amplicon (207495388)	12	49428634	49428806	UserDefined_0	173	FORWARD	Yes	0
Amplicon (207495020)	12	49430785	49430958	Cds_16753904	174	REVERSE	Yes	1
Amplicon (207495010)	12	49430905	49431074	Cds_16753904	170	FORWARD	Yes	0
Amplicon (207495021)	12	49430989	49431159	Cds_16753904	171	REVERSE	Yes	0
Amplicon (207495011)	12	49431087	49431256	Cds_16753904	170	FORWARD	Yes	1
Amplicon (207495022)	12	49431201	49431370	Cds_16753904	170	REVERSE	Yes	0
Amplicon (207495012)	12	49431313	49431482	Cds_16753904	170	FORWARD	Yes	0
Amplicon (207495023)	12	49431429	49431599	Cds_16753904	171	REVERSE	Yes	0
Amplicon (207495013)	12	49431521	49431690	Cds_16753904	170	FORWARD	Yes	0
Amplicon (207495024)	12	49431613	49431784	Cds_16753904	172	REVERSE	Yes	0
Amplicon (207495014)	12	49431703	49431873	Cds_16753904	171	FORWARD	Yes	0
Amplicon (207495025)	12	49431795	49431965	Cds_16753904	171	REVERSE	Yes	0
Amplicon (207495015)	12	49431883	49432053	Cds_16753904	171	FORWARD	Yes	0
Amplicon (207495026)	12	49431971	49432140	Cds_16753904	170	REVERSE	Yes	0
Amplicon (207495016)	12	49432087	49432259	Cds_16753904	173	FORWARD	Yes	0
Amplicon (207495027)	12	49432203	49432372	Cds_16753904	170	REVERSE	Yes	0
Amplicon (207495017)	12	49432293	49432462	Cds_16753904	170	FORWARD	Yes	0
Amplicon (207495028)	12	49432409	49432579	Cds_16753904	171	REVERSE	Yes	0
Amplicon (207495018)	12	49432531	49432701	Cds_16753904	171	FORWARD	Yes	0
Amplicon (207495029)	12	49432651	49432824	Cds_16753904	174	REVERSE	Yes	0
Amplicon (207495019)	12	49432769	49432951	Cds_16753904	183	FORWARD	Yes	0
Amplicon (207495422)	12	49432872	49433041	UserDefined_0	170	REVERSE	Yes	0
Amplicon (207495409)	12	49432990	49433160	UserDefined_0	171	FORWARD	Yes	0
Amplicon (207495423)	12	49433078	49433250	UserDefined_0	173	REVERSE	Yes	0
Amplicon (207495410)	12	49433194	49433364	UserDefined_0	171	FORWARD	Yes	1
Amplicon (207495424)	12	49433282	49433451	UserDefined_0	170	REVERSE	Yes	0
Amplicon (207495411)	12	49433368	49433538	UserDefined_0	171	FORWARD	Yes	1
Amplicon (207495425)	12	49433486	49433656	UserDefined_0	171	REVERSE	Yes	1
Amplicon (207495412)	12	49433574	49433745	UserDefined_0	172	FORWARD	Yes	0
Amplicon (207495426)	12	49433694	49433866	UserDefined_0	173	REVERSE	Yes	1
Amplicon (207495413)	12	49433784	49433953	UserDefined_0	170	FORWARD	Yes	0
Amplicon (207495427)	12	49433872	49434041	UserDefined_0	170	REVERSE	Yes	1
Amplicon (207495414)	12	49433966	49434135	UserDefined_0	170	FORWARD	Yes	0
Amplicon (207495428)	12	49434080	49434251	UserDefined_0	172	REVERSE	Yes	0
Amplicon (207495415)	12	49434198	49434367	UserDefined_0	170	FORWARD	Yes	1
Amplicon (207495429)	12	49434288	49434464	UserDefined_0	177	REVERSE	Yes	0
Amplicon (207495416)	12	49434380	49434550	UserDefined_0	171	FORWARD	Yes	1
Amplicon (207495430)	12	49434478	49434647	UserDefined_0	170	REVERSE	Yes	0
Amplicon (207495417)	12	49434566	49434735	UserDefined_0	170	FORWARD	Yes	0
Amplicon (207495431)	12	49434680	49434850	UserDefined_0	171	REVERSE	Yes	0
Amplicon (207495418)	12	49434766	49434935	UserDefined_0	170	FORWARD	Yes	0
Amplicon (207495432)	12	49434860	49435029	UserDefined_0	170	REVERSE	Yes	0
Amplicon (207495419)	12	49434982	49435153	UserDefined_0	172	FORWARD	Yes	0
Amplicon (207495433)	12	49435104	49435276	UserDefined_0	173	REVERSE	Yes	0
Amplicon (207495420)	12	49435222	49435405	UserDefined_0	184	FORWARD	Yes	0
Amplicon (207495434)	12	49435354	49435526	UserDefined_0	173	REVERSE	Yes	0
Amplicon (207495421)	12	49435474	49435654	UserDefined_0	181	FORWARD	Yes	0
Amplicon (207495436)	12	49435669	49435852	UserDefined_0	184	REVERSE	Yes	0
Amplicon (207495435)	12	49435805	49435977	UserDefined_0	173	FORWARD	Yes	1
Amplicon (207495437)	12	49435923	49436100	UserDefined_0	178	REVERSE	Yes	0
Amplicon (207495298)	12	49436213	49436384	UserDefined_0	172	REVERSE	Yes	0
Amplicon (207495294)	12	49436331	49436500	UserDefined_0	170	FORWARD	Yes	0
Amplicon (207495299)	12	49436445	49436616	UserDefined_0	172	REVERSE	Yes	0
Amplicon (207495295)	12	49436555	49436724	UserDefined_0	170	FORWARD	Yes	1
Amplicon (207495300)	12	49436671	49436840	UserDefined_0	170	REVERSE	Yes	0
Amplicon (207495296)	12	49436753	49436923	UserDefined_0	171	FORWARD	Yes	0
Amplicon (207495301)	12	49436845	49437016	UserDefined_0	172	REVERSE	Yes	0
Amplicon (207495297)	12	49436965	49437154	UserDefined_0	190	FORWARD	Yes	0
Amplicon (207495302)	12	49437099	49437268	UserDefined_0	170	REVERSE	Yes	0
Amplicon (207495305)	12	49437385	49437556	UserDefined_0	172	REVERSE	Yes	1
Amplicon (207495303)	12	49437501	49437671	UserDefined_0	171	FORWARD	Yes	0
Amplicon (207495306)	12	49437619	49437808	UserDefined_0	190	REVERSE	Yes	0
Amplicon (207495304)	12	49437757	49437929	UserDefined_0	173	FORWARD	Yes	0
Amplicon (207495317)	12	49437952	49438125	UserDefined_0	174	REVERSE	Yes	0
Amplicon (207495316)	12	49438076	49438261	UserDefined_0	186	FORWARD	Yes	1
Amplicon (207495318)	12	49438212	49438381	UserDefined_0	170	REVERSE	Yes	0
Amplicon (207494996)	12	49438496	49438677	Cds_16754420	182	REVERSE	Yes	0
Amplicon (207494995)	12	49438628	49438814	Cds_16754420	187	FORWARD	Yes	0
Amplicon (207495311)	12	49439574	49439744	UserDefined_0	171	REVERSE	Yes	0
Amplicon (207495307)	12	49439690	49439859	UserDefined_0	170	FORWARD	Yes	0
Amplicon (207495312)	12	49439778	49439949	UserDefined_0	172	REVERSE	Yes	0
Amplicon (207495308)	12	49439870	49440039	UserDefined_0	170	FORWARD	Yes	0
Amplicon (207495313)	12	49439956	49440125	UserDefined_0	170	REVERSE	Yes	0
Amplicon (207495309)	12	49440068	49440237	UserDefined_0	170	FORWARD	Yes	0
Amplicon (207495314)	12	49440180	49440360	UserDefined_0	181	REVERSE	Yes	0
Amplicon (207495310)	12	49440308	49440497	UserDefined_0	190	FORWARD	Yes	0
Amplicon (207495315)	12	49440448	49440630	UserDefined_0	183	REVERSE	Yes	0
Amplicon (207494991)	12	49441711	49441895	Cds_16755920	185	REVERSE	Yes	0
Amplicon (207494990)	12	49442409	49442596	Cds_16754552	188	REVERSE	Yes	0
Amplicon (207495009)	12	49442857	49443045	Cds_16753546	189	REVERSE	Yes	2
Amplicon (207495332)	12	49443340	49443509	UserDefined_0	170	REVERSE	Yes	0
Amplicon (207495319)	12	49443446	49443615	UserDefined_0	170	FORWARD	Yes	0
Amplicon (207495333)	12	49443534	49443704	UserDefined_0	171	REVERSE	Yes	0
Amplicon (207495320)	12	49443622	49443791	UserDefined_0	170	FORWARD	Yes	0
Amplicon (207495334)	12	49443742	49443911	UserDefined_0	170	REVERSE	Yes	0
Amplicon (207495321)	12	49443858	49444028	UserDefined_0	171	FORWARD	Yes	0
Amplicon (207495335)	12	49443970	49444142	UserDefined_0	173	REVERSE	Yes	0
Amplicon (207495322)	12	49444062	49444231	UserDefined_0	170	FORWARD	Yes	0
Amplicon (207495336)	12	49444154	49444324	UserDefined_0	171	REVERSE	Yes	0
Amplicon (207495323)	12	49444238	49444407	UserDefined_0	170	FORWARD	Yes	0
Amplicon (207495337)	12	49444328	49444498	UserDefined_0	171	REVERSE	Yes	0
Amplicon (207495324)	12	49444416	49444586	UserDefined_0	171	FORWARD	Yes	0
Amplicon (207495338)	12	49444508	49444678	UserDefined_0	171	REVERSE	Yes	0
Amplicon (207495325)	12	49444596	49444765	UserDefined_0	170	FORWARD	Yes	0
Amplicon (207495339)	12	49444684	49444853	UserDefined_0	170	REVERSE	Yes	0
Amplicon (207495326)	12	49444790	49444959	UserDefined_0	170	FORWARD	Yes	0
Amplicon (207495340)	12	49444896	49445069	UserDefined_0	174	REVERSE	Yes	0
Amplicon (207495327)	12	49445014	49445184	UserDefined_0	171	FORWARD	Yes	2
Amplicon (207495341)	12	49445132	49445301	UserDefined_0	170	REVERSE	Yes	0
Amplicon (207495328)	12	49445224	49445393	UserDefined_0	170	FORWARD	Yes	1
Amplicon (207495342)	12	49445320	49445490	UserDefined_0	171	REVERSE	Yes	0
Amplicon (207495343)	12	49445556	49445725	UserDefined_0	170	REVERSE	Yes	0
Amplicon (207495344)	12	49445796	49445972	UserDefined_0	177	REVERSE	Yes	0
Amplicon (207495329)	12	49445920	49446107	UserDefined_0	188	FORWARD	Yes	1
Amplicon (207495345)	12	49446056	49446243	UserDefined_0	188	REVERSE	Yes	0
Amplicon (207495330)	12	49446190	49446363	UserDefined_0	174	FORWARD	Yes	0
Amplicon (207495346)	12	49446310	49446499	UserDefined_0	190	REVERSE	Yes	0
Amplicon (207495331)	12	49446452	49446638	UserDefined_0	187	FORWARD	Yes	0
Amplicon (207495351)	12	49446573	49446743	UserDefined_0	171	REVERSE	Yes	0
Amplicon (207495347)	12	49446665	49446834	UserDefined_0	170	FORWARD	Yes	0
Amplicon (207495352)	12	49446769	49446939	UserDefined_0	171	REVERSE	Yes	0
Amplicon (207495348)	12	49446857	49447026	UserDefined_0	170	FORWARD	Yes	0
Amplicon (207495353)	12	49446949	49447118	UserDefined_0	170	REVERSE	Yes	0
Amplicon (207495349)	12	49447037	49447214	UserDefined_0	178	FORWARD	Yes	0
Amplicon (207495354)	12	49447161	49447349	UserDefined_0	189	REVERSE	Yes	0
Amplicon (207495350)	12	49447295	49447471	UserDefined_0	177	FORWARD	Yes	0
Amplicon (207495282)	12	49447632	49447802	UserDefined_0	171	REVERSE	Yes	0
Amplicon (207495277)	12	49447744	49447913	UserDefined_0	170	FORWARD	Yes	0
Amplicon (207495283)	12	49447834	49448004	UserDefined_0	171	REVERSE	Yes	0
Amplicon (207495278)	12	49447946	49448116	UserDefined_0	171	FORWARD	Yes	0
Amplicon (207495284)	12	49448034	49448204	UserDefined_0	171	REVERSE	Yes	0
Amplicon (207495279)	12	49448142	49448312	UserDefined_0	171	FORWARD	Yes	0
Amplicon (207495285)	12	49448230	49448399	UserDefined_0	170	REVERSE	Yes	0
Amplicon (207495280)	12	49448346	49448516	UserDefined_0	171	FORWARD	Yes	0
Amplicon (207495286)	12	49448464	49448647	UserDefined_0	184	REVERSE	Yes	0
Amplicon (207495281)	12	49448592	49448774	UserDefined_0	183	FORWARD	Yes	0
Amplicon (207495287)	12	49448720	49448904	UserDefined_0	185	REVERSE	Yes	0
Amplicon (207495008)	12	49449024	49449196	Cds_16755937	173	REVERSE	Yes	0
