# Supplementary material for: KMT2D/MLL2 inactivation is associated with recurrence in adult-type granulosa cell tumors of the ovary
Source: Nat Commun. 2018 Jun 27;9:2496. doi: 10.1038/s41467-018-04950-x (PMC6021426; doi:10.1038/s41467-018-04950-x)
Supplement: Supplementary file 7 — Supplementary Data 5 [file 41467_2018_4950_MOESM7_ESM.xlsx]

## Sheet: Sheet1
Supplementary Table 5	Cancer gene panel sequencing summary of adult type ovarian granulosa cell tumor FFPE validation cohort.
sample_name	tumor_type	normal_type	matched_normal	tumor_total_reads(million)	tumor_mapping_rate(%)	tumor_duplicate_rate(%)	tumor_mean_target_coverage(X)	normal_total_reads(million)	normal_mapping_rate(%)	normal_duplicate_rate(%)	normal_mean_target_coverage(X)	FOXL2_C402G_detected
GCT025	Recurrent	CommonNormal	No	67.66	86.49	48.64	420.42	NA	NA	NA	NA	Yes
GCT026	Recurrent	OtherTissueSite	Yes	79.14	94.4	37.24	728.35	77.03	93.08	32.94	782.28	No
GCT028	Primary	OtherTissueSite	Yes	50.89	95.51	16.9	691.36	48.2	94.28	17.32	646.8	Yes
GCT029	Primary	OtherTissueSite	Yes	59.39	95.86	20.71	727.43	107.01	95.64	30.41	1113.84	Yes
GCT030	Recurrent	OtherTissueSite	Yes	88.14	95.9	35.37	864.91	71.16	95.75	30.47	774.71	Yes
GCT031	Primary	OtherTissueSite	Yes	64.08	93.53	27.68	682.74	86.2	95.04	31.04	905.08	Yes
GCT032	Primary	OtherTissueSite	Yes	72.65	94.52	33.65	756.3	85.63	94.94	35.1	852.7	Yes
GCT033	Primary	OtherTissueSite	Yes	80.96	94.25	28.56	921.56	80.96	94.53	30.93	921.56	Yes
GCT034	Primary	OtherTissueSite	Yes	61.82	96	23.37	741.17	91.31	91.95	38.87	782.66	Yes
GCT035	Primary	OtherTissueSite	Yes	75.69	95	26.73	838.85	70.23	94.08	25.63	780.37	Yes
GCT036	Primary	OtherTissueSite	Yes	68.24	92.14	34.32	617.53	71.67	93.54	31.18	760.49	Yes
GCT037	Primary	OtherTissueSite	Yes	73.35	92.5	37.54	683.16	56.18	90.91	28.79	590.38	Yes
GCT038	Recurrent	OtherTissueSite	Yes	74.33	93.27	23.39	826.04	79.58	93.98	24.01	869.5	Yes
GCT040	Primary	OtherTissueSite	Yes	81.42	94.35	38.69	766.08	86.46	94.58	32.29	902.04	Yes
GCT041	Primary	OtherTissueSite	Yes	78.05	95.55	25.87	880.87	66.73	96.05	18.04	813.2	Yes
GCT043	Recurrent	OtherTissueSite	Yes	77.27	93.58	26.91	816.13	77.27	95.01	31.86	816.13	Yes
GCT044	Recurrent	CommonNormal	No	71.07	94.19	29.38	764.45	NA	NA	NA	NA	No
GCT045	Recurrent	OtherTissueSite	Yes	60.7	92.88	33.14	627.03	70.54	94.38	29.67	773.05	Yes
GCT046	Primary	OtherTissueSite	Yes	58.68	94.57	31.6	622.16	72.72	89.17	42.96	560.02	Yes
GCT047	Recurrent	OtherTissueSite	Yes	90.52	94.3	29.57	965.33	91.68	92.88	32.01	869.89	Yes
GCT048	Primary	OtherTissueSite	Yes	83.37	94.9	30.09	918.48	70.52	94.04	20.82	881.7	Yes
GCT050	Primary	OtherTissueSite	Yes	78.73	93.97	32.73	799.99	88.15	95.09	31.69	928.27	Yes
GCT052	Recurrent	CommonNormal	No	77.55	91.23	43.59	610.41	NA	NA	NA	NA	Yes
GCT053	Recurrent	OtherTissueSite	Yes	69.17	93.07	33.04	708.32	72.47	93.28	33.42	748.33	Yes
GCT054	Primary	OtherTissueSite	Yes	78.14	95.78	25.53	868.06	78.21	95.67	23.35	929.08	No
GCT055	Recurrent	CommonNormal	No	54.39	90.11	41.49	465.46	NA	NA	NA	NA	Yes
GCT056	Primary	OtherTissueSite	Yes	74.42	93.98	33.33	736.74	69.9	94.16	37.27	701.03	Yes
GCT057	Recurrent	OtherTissueSite	Yes	69.5	95.62	22.4	808.94	66.09	95.31	21.53	764.68	Yes
GCT058	Primary	OtherTissueSite	Yes	83.37	90.98	42.99	661	78.66	93.6	72.48	254.44	Yes
GCT059	Recurrent	OtherTissueSite	Yes	44.15	95.27	19.15	614.84	45.28	93.73	26.28	559.26	Yes
GCT061	Recurrent	CommonNormal	No	81.51	92.27	35.61	807.34	NA	NA	NA	NA	Yes
GCT062	Recurrent	OtherTissueSite	Yes	67.72	93.94	27.3	751.84	45.58	91.23	18.15	614.83	Yes
GCT063	Primary	OtherTissueSite	Yes	86.41	94.35	34.37	859.64	84.9	94.84	33.39	878.92	No
GCT064	Primary	OtherTissueSite	Yes	75.08	93.61	46.89	568.7	73.21	92.86	50.57	492.65	No
GCT065	Recurrent	CommonNormal	No	75.71	93.75	43.39	643.26	NA	NA	NA	NA	Yes
GCT066	Recurrent	OtherTissueSite	Yes	78.42	94.44	35.41	761.3	82.29	93.62	43.26	683.98	Yes
GCT069	Recurrent	OtherTissueSite	Yes	84.49	95.84	26.59	937.19	62.64	94.91	21.69	740.41	Yes
GCT070	Recurrent	OtherTissueSite	Yes	83.45	95.42	29.89	873.57	70.65	94.84	27.69	767.95	Yes
GCT071	Primary	OtherTissueSite	Yes	86.95	91.58	34.44	855.95	68.45	94.98	70.76	248.46	Yes
GCT072	Recurrent	OtherTissueSite	Yes	75.05	94.94	25.88	835.24	76.29	94.53	26.75	853.43	Yes
GCT074	Primary	OtherTissueSite	Yes	77.92	94.43	28.51	869.06	77.92	95.68	32.35	869.06	Yes
GCT075	Recurrent	CommonNormal	No	75.08	95.21	24.74	819.47	NA	NA	NA	NA	Yes
GCT076	Primary	OtherTissueSite	Yes	61.97	93.87	22.91	727.65	71.7	94.84	26.98	812.58	Yes
GCT077	Recurrent	OtherTissueSite	Yes	72.96	95.3	19.95	871.25	85.08	95.57	27.27	928.37	Yes
GCT078	Primary	OtherTissueSite	Yes	44.09	95.18	23.97	564.92	47.41	95.18	17.14	655.02	Yes
GCT079	Recurrent	CommonNormal	No	66.04	95.8	26.53	744.42	NA	NA	NA	NA	Yes
GCT081	Recurrent	OtherTissueSite	Yes	76.74	95	21.68	867.6	79.44	95.17	28.32	840.29	Yes
GCT083	Recurrent	OtherTissueSite	Yes	72.9	93.88	32.28	771.15	82.61	94.67	54.98	460.95	Yes
GCT084	Primary	OtherTissueSite	Yes	74.68	95.1	31.63	764.54	78.86	92.5	28.56	801.74	Yes
GCT086	Recurrent	CommonNormal	No	60.15	91.99	32.03	578.62	NA	NA	NA	NA	Yes
GCT087	Recurrent	OtherTissueSite	Yes	80.73	94.99	36.27	774.07	63.77	93.45	26.74	708.43	Yes
GCT088	Recurrent	OtherTissueSite	Yes	67.7	93.36	29.69	721.4	61.86	92.33	26.74	678.12	Yes
GCT089	Primary	OtherTissueSite	Yes	92.36	85.46	62.16	447.21	61.83	86.68	53.68	378.62	Yes
GCT090	Primary	CommonNormal	No	82.89	94.81	30.16	914.97	NA	NA	NA	NA	No
GCT091	Primary	CommonNormal	No	78.04	93.9	29.77	799.53	NA	NA	NA	NA	Yes
