# Supplementary material for: KMT2D/MLL2 inactivation is associated with recurrence in adult-type granulosa cell tumors of the ovary
Source: Nat Commun. 2018 Jun 27;9:2496. doi: 10.1038/s41467-018-04950-x (PMC6021426; doi:10.1038/s41467-018-04950-x)
Supplement: Supplementary file 8 — Supplementary Data 6 [file 41467_2018_4950_MOESM8_ESM.xlsx]

## Sheet: Supplemental Table 5_IHC.Summar
Supplementary Table 6	Automated image analysis summary for KMT2D immunohistochemistry.
sample_name	tumor_type	KMT2D_2bin	median_nuclear_KMT2D	median_nuc_ratio	median_nuc_area	median_hematoxylin	n_nuclei
GCT001	Recurrent	wt	0.172	1.47	150	0.210496	236603
GCT002	Primary	wt	0.151	1.41	143	0.209704	154367
GCT003	Recurrent	truncation	0.186	1.4	139	0.250638	169524
GCT004	Primary	wt	0.25	1.42	149	0.176831	162734
GCT005	Recurrent	truncation	0.145	1.45	139	0.160949	87377
GCT007	Primary	wt	0.239	1.45	141	0.175597	126858
GCT008	Recurrent	wt	0.35	1.44	147	0.217914	158871
GCT009	Recurrent	truncation	0.063	1.44	156	0.249481	230713
GCT010	Recurrent	wt	0.171	1.4	154	0.232337	148754
GCT011	Primary	wt	0.163	1.38	135	0.243336	362852
GCT012	Recurrent	wt	0.178	1.38	141	0.175629	21422
GCT014	Recurrent	truncation	0.139	1.4	151	0.191522	194482
GCT015	Recurrent	wt	0.159	1.49	148	0.152321	106692
GCT016	Recurrent	wt	0.174	1.4	145	0.243436	200293
GCT017	Recurrent	truncation	0.035	1.46	159	0.299348	3274
GCT018	Primary	wt	0.14	1.49	140	0.205366	155442
GCT019	Recurrent	wt	0.211	1.36	168	0.182745	51920
GCT020	Primary	wt	0.202	1.47	152	0.178459	71215
GCT021	Primary	wt	0.202	1.46	153	0.205272	127139
GCT022	Recurrent	wt	0.277	1.38	144	0.202508	132589
GCT023	Recurrent	wt	0.052	1.44	146	0.286576	127634
GCT024	Primary	wt	0.17	1.45	150	0.213762	283080
GCT025	Recurrent	wt	0.133	1.46	159	0.223167	97135
GCT026	Recurrent	wt	0.113	1.46	142	0.221702	307631
GCT028	Primary	wt	0.199	1.5	141	0.180242	226934
GCT029	Primary	wt	0.286	1.47	160	0.17512	161207
GCT030	Recurrent	wt	0.176	1.5	144	0.188493	282091
GCT031	Primary	wt	0.17	1.42	144	0.19013	230031
GCT032	Primary	wt	0.043	1.5	144	0.232441	182832
GCT033	Primary	wt	0.23	1.41	147	0.199428	390992
GCT034	Primary	wt	0.291	1.43	147	0.176909	202040
GCT035	Primary	wt	0.208	1.5	143	0.144353	166499
GCT036	Primary	wt	0.175	1.49	146	0.193886	177619
GCT037	Primary	wt	0.248	1.39	145	0.20744	237382
GCT038	Recurrent	wt	0.282	1.43	156	0.169869	233206
GCT040	Primary	wt	0.292	1.45	143	0.173617	181071
GCT041	Primary	wt	0.344	1.47	148	0.190386	299103
GCT043	Recurrent	wt	0.108	1.5	146	0.25518	5751
GCT044	Recurrent	wt	0.088	1.41	152	0.229497	145274
GCT045	Recurrent	wt	0.234	1.43	151	0.212869	225626
GCT046	Primary	wt	0.183	1.48	148	0.165311	334170
GCT047	Recurrent	truncation	0.187	1.4	139	0.223335	119503
GCT048	Primary	wt	0.193	1.5	153	0.17118	221912
GCT050	Primary	wt	0.283	1.43	148	0.19904	155317
GCT052	Recurrent	wt	0.217	1.41	155	0.188544	157807
GCT053	Recurrent	wt	0.279	1.44	140	0.231195	173926
GCT054	Primary	wt	0.194	1.52	138	0.135079	177215
GCT055	Recurrent	wt	0.196	1.38	146	0.211488	234993
GCT056	Primary	wt	0.226	1.41	141	0.186654	260090
GCT057	Recurrent	wt	0.348	1.38	139	0.241698	103115
GCT058	Primary	wt	0.263	1.43	143	0.220163	92886
GCT059	Recurrent	wt	0.256	1.48	140	0.209654	96779
GCT061	Recurrent	wt	0.22	1.43	146	0.235096	227131
GCT062	Recurrent	truncation	0.212	1.41	140	0.186521	211417
GCT063	Primary	wt	0.166	1.31	153	0.209633	223875
GCT064	Primary	wt	0.326	1.34	145	0.247106	77502
GCT065	Recurrent	wt	0.186	1.5	152	0.136045	214647
GCT066	Recurrent	wt	0.208	1.45	154	0.173015	218993
GCT069	Recurrent	truncation	0.251	1.45	140	0.205589	230377
GCT070	Recurrent	wt	0.216	1.41	148	0.177555	267185
GCT071	Primary	truncation	0.165	1.5	150	0.187957	210350
GCT072	Recurrent	truncation	0.192	1.4	147	0.214183	284834
GCT074	Primary	wt	0.226	1.52	139	0.167251	185483
GCT075	Recurrent	wt	0.232	1.42	142	0.18756	232667
GCT076	Primary	wt	0.209	1.44	143	0.283177	126794
GCT077	Recurrent	wt	0.293	1.46	139	0.229456	29182
GCT078	Primary	wt	0.152	1.4	150	0.199482	219997
GCT079	Recurrent	wt	0.043	1.38	149	0.233212	34010
GCT081	Recurrent	wt	0.223	1.5	151	0.159319	285669
GCT083	Recurrent	truncation	0.232	1.44	148	0.204531	222282
GCT084	Primary	wt	0.11	1.4	136	0.208867	126891
GCT086	Recurrent	wt	0.268	1.42	144	0.201975	237283
GCT087	Recurrent	wt	0.336	1.39	152	0.196698	316061
GCT088	Recurrent	wt	0.187	1.43	153	0.183099	347605
GCT089	Primary	wt	0.213	1.46	142	0.184568	145259
GCT090	Primary	wt	0.151	1.6	134	0.278098	1184
GCT091	Primary	wt	0.266	1.44	141	0.231457	215251
